# Supplementary material for: DNA polymerase κ suppresses inflammation and inflammation-induced mutagenesis and carcinogenic potential in the colon of mice
Source: Genes Environ. 2023 Apr 22;45:15. doi: 10.1186/s41021-023-00272-7 (PMC10122296; doi:10.1186/s41021-023-00272-7)
Supplement: Supplementary file 1 — Additional file 1: Supplementary Table 1. Inflammation-related clinical findings and histopathology of the colon from DSS-treated Polk+/+ and Polk-/- male and female mice.Please check additional files if captured correctly.Additionl files are captured correctly. [file 41021_2023_272_MOESM1_ESM.xlsx]

## Sheet: Suppl Table 1
Supplementary Table 1. Inflammation-related clinical findings and histopathology of the colon from DSS-treated Polk+/+ and Polk-/- male and female mice.
				Inflammation-related findings				Histopathology
				Blood stool	Soft stool	Duration of decreased
Group	Genotype	Gender	Mouse ID	(days)	(days)	body weight (days)		Dysplasia	Adenoma	Adenocarcinoma
02	Polk+/+	Male	02M06	1	1	0		0	0	0
			02M07	2	2	0		0	0	0
			02M08	4	18	5		3	0	0
			02M09	5	13	6		1	0	0
			02M10	5	14	8		0	0	0
			02M11	1	18	7		3	0	0
			02M12	0	2	0		0	0	0
			02M13	4	4	0		0	0	0
			02M14	1	2	0		0	0	0
			02M15	2	7	0		0	0	0
			02M16	1	11	2		0	0	0
			Mean	2.36364	8.36364	2.54545		0.636364	0	0
			SD	1.80404	6.65241	3.26691		1.20605	0	0
04	Polk+/+	Female	04F06	0	2	0		0	0	0
			04F07	1	2	0		0	0	0
			04F08	1	0	0		0	0	0
			04F09	1	0	0		0	0	0
			04F11	3	13	4		0	0	0
			04F12	4	3	3		0	0	0
			04F13	1	2	0		0	0	0
			04F14	0	3	0		0	0	0
			04F15	4	8	3		0	0	0
			04F16	3	12	1		0	0	0
			Mean	1.8	4.5	1.1		0	0	0
			SD	1.54919	4.76678	1.59513		0	0	0
06	Polk-/-	Male	06M05	3	14	6		0	0	0
			06M07	5	9	1		1	0	1
			06M08	6	11	5		3	0	0
			06M09	0	0	0		0	0	0
			06M10	3	3	4		0	0	0
			06M11	2	9	0		4	0	0
			06M12	3	18	6		2	0	0
			06M13	6	20	10		3	0	0
			06M14	4	17	7		3	0	0
			06M15	1	0	0		0	0	0
			Mean	3.3	10.1	3.9		1.6	0	0.1
			SD	2.00278	7.30981	3.5103		1.57762	0	0.316228
08	Polk-/-	Female	08F05	1	3	0		0	0	0
			08F06	0	4	0		1	0	0
			08F07	2	6	1		1	0	0
			08F08	3	8	3		0	0	0
			08F09	2	17	4		2	0	0
			08F10	3	18	8		2	0	0
			08F11	1	3	0		1	0	0
			08F12	3	10	3		0	0	0
			08F13	1	14	2		0	0	0
			08F14	5	15	5		0	0	0
			08F15	0	4	0		0	0	0
			08F16	3	5	4		0	0	0
			Mean	2	8.91667	2.5		0.583333	0	0
			SD	1.4771	5.68024	2.50454		0.792961	0	0
